# Supplementary material for: Human MicroRNAs Attenuate the Expression of Immediate Early Proteins and HCMV Replication during Lytic and Latent Infection in Connection with Enhancement of Phosphorylated RelA/p65 (Serine 536) That Binds to MIEP
Source: Int J Mol Sci. 2022 Mar 2;23(5):2769. doi: 10.3390/ijms23052769 (PMC8911160; doi:10.3390/ijms23052769)
Supplement: Supplementary file 1 [file ijms-23-02769-s001.zip]

Archive with 1 entries (1 files):
- ijms-1595290-supplementary.pdf
